# Supplementary material for: Thermally Reduced Graphene Oxide Membranes Revealed Selective Adsorption of Gold Ions from Mixed Ionic Solutions
Source: Int J Mol Sci. 2023 Jul 31;24(15):12239. doi: 10.3390/ijms241512239 (PMC10418702; doi:10.3390/ijms241512239)
Supplement: Supplementary file 1 [file ijms-24-12239-s001.zip]

Archive with 1 entries (1 files):
- ijms-2432848-supplementary.pdf
